# Supplementary material for: Smart Driving Technology for Non-Invasive Detection of Age-Related Cognitive Decline
Source: Sensors (Basel). 2024 Dec 18;24(24):8062. doi: 10.3390/s24248062 (PMC11679439; doi:10.3390/s24248062)
Supplement: Supplementary file 1 [file sensors-24-08062-s001.zip]

Archive with 1 entries (1 files):
- sensors-3189152-supplementary.pdf
